# Supplementary material for: The effect of the genomic GC content bias of prokaryotic organisms on the secondary structures of their proteins
Source: PLoS One. 2023 May 4;18(5):e0285201. doi: 10.1371/journal.pone.0285201 (PMC10159118; doi:10.1371/journal.pone.0285201)
Supplement: S1 Table — (XLSX) [file pone.0285201.s001.xlsx]

## Sheet: S1 Table
S1 Table. Amino acids conformational parameters for secondary structures in proteins. The values and assigments of the amino
acids conformational parameters were taken from Chou and Fasman, 1974*. Pα (alpha-helix conformational parameters, first and second
column), Pβ (beta-sheet conformational parameters, third and fourth column), and Pc (random coil conformational parameters, fifth and
sixth column).
	Alpha-helix			Beta-sheet			Random coil
Amino acid	Pα	Assignment	amino acid	Pβ	Assignment	amino acid	Pc	Assignment
Glu	1.53	H	Met	1.67	H	Pro	1.45	H
Ala	1.45	H	Val	1.65	H	Gly	1.42	H
Leu	1.34	H	Ile	1.6	H	Asn	1.33	H
His	1.24	h	Cys	1.3	h	Ser	1.27	H
Met	1.2	h	Tyr	1.29	h	Arg	1.2	H
Gln	1.17	h	Phe	1.28	h	Tyr	1.19	H
Trp	1.14	h	Gln	1.23	h	Asp	1.09	H
Val	1.14	h	Leu	1.22	h	Cys	1.07	H
Phe	1.12	h	Thr	1.2	h	Lys	1.05	H
Lys	1.07	I	Trp	1.19	h	Thr	1.05	H
Ile	1	I	Ala	0.97	I	His	0.92	i
Asp	0.98	i	Arg	0.9	i	Glu	0.87	i
Thr	0.82	i	Gly	0.81	i	Trp	0.82	i
Ser	0.79	i	Asp	0.8	i	Phe	0.81	i
Arg	0.79	i	Lys	0.74	b	Gln	0.79	i
Cys	0.77	i	Ser	0.72	b	Ile	0.78	i
Asn	0.73	b	His	0.71	b	Ala	0.66	L
Tyr	0.61	b	Asn	0.65	b	Val	0.66	L
Pro	0.59	B	Pro	0.62	b	Leu	0.66	L
Gly	0.53	B	Glu	0.26	B	Met	0.61	L
Alpha-helix:			Beta-sheet:			Random coil:
ᴴ = Strong former			ᴴ = Strong former			ᴴᵒ = High occurrence
ʰ = Former			ʰ = Former			ⁱᵒ = Indifferent occurrence
ᴵ = Weak former			ᴵ = Weak former			ᴸᵒ = Low occurrence
ⁱ = Indifferent			ⁱ = Indifferent
ᵇ = Breaker			ᵇ = Breaker
ᴮ = Strong breaker			ᴮ = Strong breaker
* Conformational Parameters for amino acids in Helical, β-sheet, and Random coil Regions calculated from proteins. Chou and Fasman, 1974 From 15 proteins with
known amino acid sequence and structural conformation, (1974) tabulated amino acid residues in alpha-helix, beta-sheet, and coil regions. The analysis of the proteins
used had 2473 amino acid residues. The frequency of the 20 amino acids in the alpha-helix, beta-sheet, and coil regions is obtained when their occurrence in each
conformational region is divided by their total occurrence in the 15 proteins, this is (fα), (fβ), and (fϲ), respectively. The frequencies of amino acid residues in the 15
proteins found in the alpha-helix, beta-sheet, and coil regions are designated as average frequency <fα>, <fβ>, and <fϲ>,respectively. When the frequency of residues
in the alpha-helix, beta-sheet, and coil regions for the 20 amino acids are divided by the average frequency of residues in these respective regions, their protein
conformational parameters are obtained: Pα = (fα)/<fα>, Pβ = (fβ)/<fβ>, Pϲ = (fϲ)/<fϲ>.
