# Supplementary material for: The effect of the genomic GC content bias of prokaryotic organisms on the secondary structures of their proteins
Source: PLoS One. 2023 May 4;18(5):e0285201. doi: 10.1371/journal.pone.0285201 (PMC10159118; doi:10.1371/journal.pone.0285201)
Supplement: S2 Table — (XLSX) [file pone.0285201.s002.xlsx]

## Sheet: S2 Table
S2 Table: Pipeline used in the analysis of sequence genomes
The analysis steps are presented following the order procedures described in the Materials and Methods section of the article.
Pipeline 1: First set of studied genome sequnces.
	Evaluation of the effect of genomic GC content on primary and secondary structure of the proteins
Input: Prokaryotic genome sequences
Output: Linear regression models
	1. Sample selection of nonredundant genome sequences of prokaryotes species
	2. Taxonomic assignements
	3. Evaluation of the GC content : .
	4. Assessment of the amino acid’s frequency in the proteomes: .
	5. Prediction of the secondary structures of the proteins
	6. Assessment of the amino acid’s frequency in the secondary structures of the proteomes, alpha-helix: , beta-sheet: ,
	and random coil: .
	7. Computation of the linear regression ~ , ~ , ~ , ~
	8. Estimation of the conformational parameters:
	9. Computation of the linear regression ~
	10. Count secondary structure frequencies of the proteomes, alpha-helix: , beta-sheet: , and
	random coil: .
	11. Computation of the linear regression ~ , ~ , ~
The variables are described in the Materials and Methods section of the article
Pipeline 2: Second set of studied genome sequences
	Evaluation of the secondary structure frequencies of COG proteins
Input: COG data
Output: Linear regression and multiple sequence alignments
	1. Sample selection of prokaryotes at the genus level
	2. Assignement of COG domains
	3. Selection of protein representatives based on COG assignments
	4. Prediction of secondary structures of selected proteins
	5. Assessment of the secondary structure frequencies of COGs proteins: alpha-helix: , beta-sheet: , and
	random coil:
	6. Computation of the linear regression: ~ , ~ , ~
	7. Multiple Aligments of secondary structures of COG proteins.
The variables are described in the Materials and Methods section of the article
