# Supplementary material for: The effect of the genomic GC content bias of prokaryotic organisms on the secondary structures of their proteins
Source: PLoS One. 2023 May 4;18(5):e0285201. doi: 10.1371/journal.pone.0285201 (PMC10159118; doi:10.1371/journal.pone.0285201)
Supplement: S3 Table — (XLSX) [file pone.0285201.s003.xlsx]

## Sheet: S3 Table
S3 Table. Taxonomy classification of 192 prokaryotes with their genomic GC content. The domain, phylum, and specie level is shown in the first to third column, respectively.
The ID from KEGG is found in the fourth column. The study organisms are arranged in ascending order with respect to genomic GC content, fifth and last column.
Domain	Phylum	Specie	ID_KEGG	Genomic GC %
Bacteria	Bacteroidetes	Candidatus Sulcia muelleri PSPU	smup	20.8321ꜜ
Bacteria	Bacteroidetes	Candidatus Sulcia muelleri CARI	sum	20.9465
Bacteria	Proteobacteria	Buchnera aphidicola BCc, endosymbiont of Cinara cedri	bcc ᵍ	21.4278
Bacteria	Unclasiffied	Bacterium AB1	baab	22.0578
Bacteria	Proteobacteria	Candidatus Purcelliella pentastirinorum OLIH	ppet ᵍ	22.2156
Bacteria	Tenericutes	Candidatus Hepatoplasma crinochetorum Av	hcr	22.7287
Bacteria	Proteobacteria	Candidatus Portiera aleyrodidarum AF-CAI	pli ᵍ	23.4017
Bacteria	Proteobacteria	Wigglesworthia glossinidia (Wigglesworthia brevipalpis), endosymbiont of Glossina brevipalpis	wbr ᵍ	23.6454
Bacteria	Tenericutes	Mycoplasma capricolum subsp. capripneumoniae 9231-Abomsa	mcac	24.0394
Archaea	Nanoarchaeota	Candidatus Nanopusillus acidilobi	naa	24.14
Bacteria	Tenericutes	Candidatus Phytoplasma ziziphi Jwb-nky	pzi	24.5311
Bacteria	Tenericutes	Spiroplasma floricola 23-6	sfz	24.7916
Bacteria	Proteobacteria	Candidatus Profftella armatura	ssdc ᵇ	25.3511
Bacteria	Tenericutes	Ureaplasma parvum serovar 3 ATCC 700970	uur	25.7104
Bacteria	Tenericutes	Ureaplasma urealyticum serovar 10 ATCC 33699	uue	25.9949
Bacteria	Tenericutes	Spiroplasma kunkelii CR2-3x	skn	25.9949
Bacteria	Fusobacteria	Streptobacillus moniliformis DSM 12112	smf	26.1605
Bacteria	Proteobacteria	Buchnera aphidicola USDA, endosymbion of Myzus persicae	bapu ᵍ	26.3736
Bacteria	Proteobacteria	Wigglesworthia glossinidia endosymbiont of Glossina morsitans morsitans	wgl ᵍ	26.6267
Bacteria	Tenericutes	Mesoplasma tabanidae BARC 857	mtab	26.9512
Bacteria	Bacteroidetes	Blattabacterium sp. Bge, endosymbiont of Blattella germanica	bbl	27.2471
Bacteria	Bacteroidetes	Blattabacterium sp. (Mastotermes darwiniensis) MADAR, endosymbiont of Mastotermes darwiniensis	bmm	27.5994
Bacteria	Firmicutes	Paeniclostridium sordellii AM370	psor	28.1833
Bacteria	Proteobacteria	Candidatus Babela massiliensis BABL1 (delta proteobacterium BABL1)	dpb ᵈ	28.2811
Bacteria	Fusobacteria	Sneathia amnii Sn35	sns	28.4298
Bacteria	Proteobacteria	Arcobacter nitrofigilis DSM 7299	ant	28.6183
Bacteria	Tenericutes	Candidatus Mycoplasma girerdii VCU_M1	mgj	28.7858
Bacteria	Firmicutes	Parvimonas micra KCOM 1535	pmic	28.9066
Bacteria	Thermotogae	Marinitoga piezophila KA3	mpz	29.1024
Bacteria	Tenericutes	Acholeplasma palmae J233	apal	29.1959
Bacteria	Fusobacteria	Fusobacterium mortiferum ATCC 9817	fmo	29.5523
Bacteria	Spirochaetes	Borrelia turicatae 91E135	btu	29.888
Bacteria	Firmicutes	Clostridioides difficile 630 (Clostridium difficile 630)	cdf	30.0737
Bacteria	Firmicutes	Clostridium saccharoperbutylacetonicum N1-4(HMT)	csr	30.2976
Bacteria	Tenericutes	Mesoplasma syrphidae YJS	msyr	30.4348
Bacteria	Tenericutes	Spiroplasma eriocheiris DSM 21848	seri	30.5609
Bacteria	Firmicutes	Gottschalkia acidurici 9a (Clostridium acidurici 9a)	cad	30.6765
Bacteria	Proteobacteria	Ehrlichia canis Jake	ecn ᵃ	30.9901
Bacteria	Proteobacteria	Campylobacter coli OR12	ccoo	31.1465
Archaea	Euryarchaeota	Methanothermococcus okinawensis IH1	mok	31.2872
Archaea	Crenarchaeota	Acidianus manzaensis YN-25	aman	31.3988
Bacteria	Firmicutes	Gemella sp. oral taxon 928	got	31.5735
Bacteria	Firmicutes	Clostridium ljungdahlii DSM 13528	clj	31.7764
Bacteria	Proteobacteria	Francisella halioticida DSM 23729	fha ᵍ	31.8845
Bacteria	Firmicutes	Finegoldia magna ATCC 29328	fma	32.2942
Bacteria	Proteobacteria	Allofrancisella guangzhouensis (Francisella guangzhouensis 08HL01032)	fgu ᵍ	32.555
Bacteria	Proteobacteria	Rickettsia sp. MEAM1 (Bemisia tabaci)	ric ᵃ	32.779
Bacteria	Firmicutes	Melissococcus plutonius DAT561	mpx	32.9302
Bacteria	Cyanobacteria	Candidatus Atelocyanobacterium thalassa (Cyanobacterium UCYN-A)	cyu	33.0668
Bacteria	Cyanobacteria	Geminocystis sp. NIES-3708	gee	33.4436
Bacteria	Dictyoglomi	Dictyoglomus thermophilum H-6-12	dth	33.8117
Archaea	Thaumarchaeota	Candidatus Nitrosopumilus adriaticus NF5	nin	33.937
Bacteria	Nitrospirae	Thermodesulfovibrio yellowstonii DSM 11347	tye	34.1596
Bacteria	Ignavibacteriae	Ignavibacterium album JCM 16511	ial	34.3083
Bacteria	Fusobacteria	Sebaldella termitidis ATCC 33386	str	34.6157
Bacteria	Bacteroidetes	Winogradskyella sp. J14-2	wij	34.9474
Bacteria	Firmicutes	Turicibacter sp. H121	tur	35.3083
Bacteria	Proteobacteria	Wolbachia sp. wRi, endosymbiont of Drosophila simulans	wri ᵃ	35.4029
Bacteria	Firmicutes	Thermoanaerobacterium saccharolyticum JW/SL-YS485	tsh	35.5487
Bacteria	Firmicutes	Bacillus thuringiensis HD-789	btn	35.7603
Bacteria	Deferribacteres	Calditerrivibrio nitroreducens DSM 19672	cni	35.9156
Bacteria	Firmicutes	Anaerococcus prevotii DSM 20548	apr	36.0897
Bacteria	Firmicutes	Caldicellulosiruptor hydrothermalis 108	chd	36.5166
Bacteria	Bacteroidetes	Formosa sp. Hel3_A1_48	foh	36.9274
Bacteria	Bacteroidetes	Pseudopedobacter saltans DSM 12145 (Pedobacter saltans DSM 12145)	psn	37.1201
Bacteria	Bacteroidetes	Arachidicoccus sp. KIS59-12	ark	37.2681
Archaea	Euryarchaeota	Methanohalobium evestigatum Z-7303	mev	37.5836
Bacteria	Cyanobacteria	Stanieria sp. NIES-3757	stan	37.7091
Bacteria	Firmicutes	Lactobacillus heilongjiangensis DSM 28069	lhi	37.8905
Bacteria	Bacteroidetes	Fermentimonas caenicola	pbt	38.1817
Bacteria	Firmicutes	Listeria monocytogenes 07PF0776 (serotype 4b)	lmp	38.558
Bacteria	Firmicutes	Lactobacillus amylovorus GRL1118	lay	38.8181
Bacteria	Bacteroidetes	Capnocytophaga sp. ChDC OS43	capn	39.1228
Bacteria	Firmicutes	Leuconostoc citreum KM20	lci	39.4209
Bacteria	Chlamydiae	Chlamydia psittaci 84/55	cpsb	39.6117
Bacteria	Proteobacteria	Helicobacter pylori 2018	hpw	39.9743
Archaea	Euryarchaeota	Methanosalsum zhilinae DSM 4017	mzh	40.3322
Bacteria	Elusimicrobia	Elusimicrobium minutum Pei191	emi	40.6903
Bacteria	Proteobacteria	Pseudoalteromonas translucida KMM 520	ptn ᵍ	40.8837
Archaea	Euryarchaeota	Pyrococcus furiosus COM1	pfi	41.1008
Bacteria	Proteobacteria	Pseudoalteromonas spongiae UST010723-006	pspo ᵍ	41.5243
Bacteria	Proteobacteria	Candidatus Paracaedibacter acanthamoebae PRA3	paca ᵃ	41.9552
Bacteria	Proteobacteria	Cycloclasticus sp. P1	cyq ᵍ	42.4815
Bacteria	Firmicutes	Lentibacillus amyloliquefaciens LAM0015	lao	42.8933
Bacteria	Proteobacteria	Coxiella burnetii RSA 331	cbs ᵍ	43.2978
Bacteria	Bacteroidetes	Bacteroides caecimuris I48	bcae	43.6398
Bacteria	Cyanobacteria	Nostocales cyanobacterium HT-58-2	ncn	43.7823
Archaea	Crenarchaeota	Caldivirga maquilingensis IC-167	cma	43.9167
Bacteria	Bacteroidetes	Odoribacter splanchnicus DSM 20712	osp	44.3467
Bacteria	Firmicutes	Bacillus subtilis subsp. spizizenii TU-B-10	bst	44.5173
Archaea	Euryarchaeota	Ferroglobus placidus DSM 10642	fpl	44.7096
Bacteria	Candidatus Saccharibacteria	Candidatus Saccharibacteria oral taxon TM7x	sox	44.9521
Bacteria	Proteobacteria	Shewanella putrefaciens CN-32	spc ᵍ	45.3007
Bacteria	Synergistetes	Aminobacterium colombiense DSM 12261	aco	45.7533
Bacteria	Verrucomicrobia	Methylacidiphilum infernorum V4	min	45.8507
Bacteria	Calditrichaeota	Caldithrix abyssi DSM 13497	caby	46.0097
Bacteria	Chlorobi	Chloroherpeton thalassium ATCC 35110	cts	46.1385
Bacteria	Actinobacteria	Atopobium parvulum DSM 20469	apv	46.3081
Bacteria	Bacteroidetes	Saprospira grandis Lewin	sgn	46.4727
Bacteria	Firmicutes	Bacillus infantis NRRL B-14911	bif	46.9142
Bacteria	Proteobacteria	Desulfotalea psychrophila LSv54	dps ᵈ	47.4956
Bacteria	Chloroflexi	Dehalococcoides mccartyi DCMB5	dmd	47.884
Bacteria	Proteobacteria	Helicobacter heilmannii ASB1.4	hhm	48.2185
Bacteria	Cyanobacteria	Pseudanabaena sp. PCC 7367	pseu	48.5366
Bacteria	Proteobacteria	Shewanella sp. MR-4	she ᵍ	48.9649
Bacteria	Bacteroidetes	Porphyromonas gingivalis ATCC 33277	pgn	49.4097
Bacteria	Firmicutes	Paenibacillus swuensis DY6	pswu	49.7223
Archaea	Euryarchaeota	Methanothermobacter wolfeii SIV6	mwo	49.9596
Bacteria	Firmicutes	Clostridium bolteae ATCC BAA-613	cbol	50.0545
Bacteria	Proteobacteria	Bdellovibrio bacteriovorus Tiberius	bbat	50.3736
Bacteria	Proteobacteria	Desulfomonile tiedjei DSM 6799	dti ᵈ	50.6788
Bacteria	Firmicutes	Acidaminococcus intestini RyC-MR95	ain	51.0016
Bacteria	Firmicutes	Selenomonas ruminantium subsp. lactilytica TAM6421	sri	51.202
Bacteria	Chloroflexi	Herpetosiphon aurantiacus DSM 785	hau	51.4149
Bacteria	Proteobacteria	Mariprofundus aestuarium CP-5	maes	51.9917
Bacteria	Firmicutes	Christensenella minuta DSM 22607	cmiu	52.3041
Bacteria	Proteobacteria	Cellvibrio japonicus Ueda107	cja ᵍ	52.659
Bacteria	Firmicutes	Lactobacillus fermentum F-6	lff	52.9948
Bacteria	Proteobacteria	Granulosicoccus antarcticus IMCC3135	gai ᵍ	53.3986
Bacteria	Verrucomicrobia	Coraliomargarita akajimensis DSM 45221	caa	53.9251
Bacteria	Proteobacteria	Citrobacter sp. CFNIH10	cir ᵍ	54.0723
Bacteria	Chloroflexi	Anaerolinea thermophila UNI-1	atm	54.374
Bacteria	Proteobacteria	Magnetococcus marinus MC-1	mgm ᵃ	54.7933
Bacteria	Proteobacteria	Serratia fonticola GS2	sfg ᵍ	55.0409
Bacteria	Armatimonadetes	Chthonomonas calidirosea T49	ccz	55.1617
Bacteria	Planctomycetes	Rhodopirellula baltica SH 1 (Pirellula sp. strain 1)	rba	55.4576
Bacteria	Proteobacteria	Haematospirillum jordaniae H5569	hjo ᵃ	55.9861
Bacteria	Proteobacteria	Enterobacter hormaechei subsp. xiangfangensis LMG27195	exf ᵍ	56.4948
Bacteria	Chrysiogenetes	Desulfurispirillum indicum S5	din	56.7991
Bacteria	Proteobacteria	Serratia plymuthica PRI-2C	sply ᵍ	57.0459
Archaea	Crenarchaeota	Aeropyrum camini SY1 = JCM 12091	acj	57.3136
Bacteria	Proteobacteria	Desulfohalobium retbaense DSM 5692	drt ᵈ	57.8989
Bacteria	Proteobacteria	Cronobacter malonaticus CMCC45402 (Cronobacter sakazakii CMCC 45402)	csi ᵍ	58.1391
Bacteria	Proteobacteria	Klebsiella pneumoniae 30684/NJST258_2	kps ᵍ	58.2669
Bacteria	Verrucomicrobia	Akkermansia glycaniphila APytT	agl	58.5367
Bacteria	Acidobacteria	Granulicella mallensis MP5ACTX8	gma	58.7453
Bacteria	Proteobacteria	Pseudomonas cichorii JBC1	pci ᵍ	59.0336
Bacteria	Candidatus Peregrinibacteria	Candidatus Peribacter riflensis	prf	59.2436
Bacteria	Firmicutes	Kyrpidia tusciae DSM 2912	bts	59.561
Bacteria	Proteobacteria	Dechloromonas aromatica RCB	dar ᵇ	59.8727
Bacteria	Proteobacteria	Desulfomicrobium orale DSM 12838	doa ᵈ	60.0706
Bacteria	Proteobacteria	Agrobacterium rhizogenes K599	aro ᵃ	60.5231
Archaea	Euryarchaeota	Methanoculleus sp. MAB1	mema	60.89
Bacteria	Proteobacteria	Serratia marcescens WW4	smw ᵍ	61.0617
Archaea	Euryarchaeota	Methanopyrus kandleri AV19	mka	61.1975
Bacteria	Cyanobacteria	Gloeobacter kilaueensis JS1	glj	61.3675
Bacteria	Proteobacteria	Halothiobacillus sp. LS2	haz ᵍ	61.5751
Bacteria	Acidobacteria	Chloracidobacterium thermophilum B	ctm	61.888
Bacteria	Acidobacteria	Candidatus Solibacter usitatus Ellin6076	sus	62.4283
Bacteria	Proteobacteria	Sinorhizobium meliloti Rm41	smi ᵃ	62.7275
Bacteria	Proteobacteria	Sinorhizobium americanum CFNEI 73	same ᵃ	63.029
Bacteria	Proteobacteria	Martelella mediterranea DSM 17316 MACL11	mmed ᵃ	63.1697
Bacteria	Proteobacteria	Mesorhizobium opportunistum WSM2075	mop ᵃ	63.5854
Bacteria	Proteobacteria	Chromobacterium rhizoryzae JP2-74	crz ᵇ	64.0046
Bacteria	Chloroflexi	Thermomicrobium roseum DSM 5159	tro	64.1814
Bacteria	Verrucomicrobia	Opitutaceae bacterium TAV5	obt	64.4881
Bacteria	Proteobacteria	Sulfitobacter sp. AM1-D1	suam ᵃ	65.0155
Bacteria	Chloroflexi	Candidatus Promineofilum breve Cfx-K	pbf	65.2923
Bacteria	Proteobacteria	Dyella japonica A8	dja ᵍ	65.5524
Bacteria	Proteobacteria	Novosphingobium resinovorum SA1	nre ᵃ	65.7624
Bacteria	Proteobacteria	Paracoccus zhejiangensis J6	pzh ᵃ	66.0626
Bacteria	Proteobacteria	Pseudomonas aeruginosa PA38182	paeu ᵍ	66.3909
Archaea	Euryarchaeota	Salinigranum rubrum GX10	srub	66.6672
Bacteria	Proteobacteria	Roseateles depolymerans KCTC 42856	rdp ᵇ	67.0588
Bacteria	Actinobacteria	Rubrobacter radiotolerans RSPS-4	rrd	67.2519
Bacteria	Acidobacteria	Luteitalea pratensis	abac	67.5117
Bacteria	Proteobacteria	Variovorax paradoxus B4	vpd ᵇ	67.678
Bacteria	Proteobacteria	Orrella dioscoreae LMG 29303	odi ᵇ	68.0388
Bacteria	Chloroflexi	Sphaerobacter thermophilus DSM 20745	sti	68.3435
Bacteria	Actinobacteria	Stackebrandtia nassauensis DSM 44728	sna	68.6585
Bacteria	Actinobacteria	Kibdelosporangium phytohabitans KLBMP1111	kphy	68.9564
Bacteria	Cyanobacteria	Cyanobium sp. NIES-981	cyi	69.0785
Bacteria	Firmicutes	Symbiobacterium thermophilum IAM 14863	sth	69.286
Bacteria	Proteobacteria	Vulgatibacter incomptus DSM 27710	vin ᵈ	69.4201
Bacteria	Firmicutes	Limnochorda pilosa HC45	lpil	69.9349
Bacteria	Actinobacteria	Alloactinosynnema sp. L-07	alo ●	70.0457
Bacteria	Deinococcus	Deinococcus ficus CC-FR2-10	dfc	70.435
Bacteria	Actinobacteria	Actinoplanes friuliensis DSM 7358	afs ●	70.8156
Bacteria	Actinobacteria	Streptomyces davaonensis JCM 4913 (Streptomyces davawensis JCM 4913)	sdv ●	71.0467
Bacteria	Actinobacteria	Nakamurella multipartita DSM 44233	nml ●	71.2232
Bacteria	Proteobacteria	Sorangium cellulosum So ce56	scl ᵈ	71.5924
Bacteria	Actinobacteria	Sanguibacter keddieii DSM 10542	ske ●	72.0986
Bacteria	Actinobacteria	Nonomuraea sp. ATCC 55076	noa ●	72.3458
Bacteria	Actinobacteria	Frankia sp. EuI1c	fri ●	72.691
Bacteria	Actinobacteria	Conexibacter woesei DSM 14684	cwo ●	72.9344
Bacteria	Actinobacteria	Plantactinospora sp. KBS50	plk ●	73.04
Bacteria	Actinobacteria	Streptomyces cattleya NRRL 8057 = DSM 46488	scy ●	73.2316
Bacteria	Proteobacteria	Anaeromyxobacter sp. Fw109-5	afw ᵈ	73.539
Bacteria	Actinobacteria	Cellvibrio gilvus ATCC 13127 (Cellulomonas gilvus ATCC 13127)	cga ●	73.8365
Bacteria	Actinobacteria	Geodermatophilus obscurus DSM 43160	gob ●	74.1259
Bacteria	Actinobacteria	Kineococcus radiotolerans SRS30216	kra ●	74.3394
Bacteria	Actinobacteria	Cellulomonas fimi ATCC 484	cfi ●	74.6389ꜛ
● Actinobacteria group with higher genomic GC content.
ꜜ Candidatus Sulcia muelleri PSPU (smup) is the endosymbiont Bacteroidete with the smallest genomic GC content in this study.
ꜛ Cellulomonas fimi ATCC 484 (cfi) is the Actinobacteria with the hightest genomic GC content.
ᵃ Bacterial species included within the class Alphaproteobacteria, they have a mean of 54.41% of genomic GC content.
ᵇ Bacterial species included within the class Betaproteobacteria, they have a mean of 58.66% of genomic GC content
ᵈ Bacterial species included within the class Deltaproteobacteria, they have a mean of 57.37% of genomic GC content.
ᵍ Bacterial species included within the class Gammaproteobacteria, they have a mean of 45.53% of genomic GC content.
