# Supplementary material for: The effect of the genomic GC content bias of prokaryotic organisms on the secondary structures of their proteins
Source: PLoS One. 2023 May 4;18(5):e0285201. doi: 10.1371/journal.pone.0285201 (PMC10159118; doi:10.1371/journal.pone.0285201)
Supplement: S4 Table — (XLSX) [file pone.0285201.s004.xlsx]

## Sheet: S4 Table
S4 Table. Lineal regression of 20 amino acids in the proteome of 192 prokaryotes with respect to their genomic GC content.
The m (slope), b (intercept), R (correlation), R² (coefficient of determination), and p-value are presented from the second to the sixth
column, respectively.
Amino acid	m	b	R	R²	p-value
A ᴴ	0.1942	-0.6453	0.974	0.9487	< 0.001
G ᴴ	0.0837	3.1541	0.9435	0.8902	< 0.001
P	0.0712	0.8446	0.945	0.893	< 0.001
R ᴴ	0.1131	-0.0751	0.9545	0.9112	< 0.001
W	0.0164	0.3779	0.8017	0.6427	< 0.001
V	0.0666327	3.71216	0.813767	0.662217	< 0.001
H	0.014	1.2715	0.6139	0.3769	< 0.001
D	0.0147	4.6611	0.3622	0.1312	< 0.001
T	0.0188	4.3333	0.4717	0.2225	< 0.001
Q ***	0.0072	3.0399	0.1255	0.0157	0.08311
C	-0.0024	1.0792	-0.141	0.0199	0.05192
E	-0.018	7.186	-0.2939	0.0864	< 0.001
S	-0.0309	7.4957	-0.6623	0.4387	< 0.001
L	0.0253745	8.91422	0.5032	0.25321	< 0.001
M**	-0.00323083	2.44767	-0.125658	0.0157898	0.08161
F	-0.0467422	6.41654	-0.873743	0.763427	< 0.001
Y	-0.0533878	5.84647	-0.905432	0.819808	< 0.001
K ᴸ	-0.186952	14.9165	-0.95897	0.919623	< 0.001
N ᴸ	-0.121398	10.1984	-0.950631	0.9037	< 0.001
I ᴸ	-0.162231	14.8264	-0.95576	0.913477	< 0.001
ᴴ amino acids with high GC content of codons with highest absolute slope values.
ᴸ amino acids with low GC content codons with highest absolute slope values.
** = Met in proteome best fits a polynomial regression of order 2 , y = -0.0013x² + 0.1206x - 0.2143 with a R² = 0.4648.
*** = Gln in proteome best fits a polynomial regression order 3 , y =-4E-05x³ + 0.0045x² - 0.1001x + 3.1997 with a R² = 0.2178.
