# Supplementary material for: The effect of the genomic GC content bias of prokaryotic organisms on the secondary structures of their proteins
Source: PLoS One. 2023 May 4;18(5):e0285201. doi: 10.1371/journal.pone.0285201 (PMC10159118; doi:10.1371/journal.pone.0285201)
Supplement: S5 Table — (XLSX) [file pone.0285201.s005.xlsx]

## Sheet: S5 Table
S5 Table. Lineal regression of 20 amino acids in the secondary structures of 192 proteomes with respect to their genomic GC
content. The data of m, b, R, R², and p-value for alpha-helices (from second to sixth column), beta-sheets (from seventh to eleventh
column), and random coils (from twelfth to the sixteenth column) are presented.
ss			Alpha-helix					Beta-sheet					Random coil
Amino acid	m	b	R	R²	p-value	m	b	R	R²	p-value	m	b	R	R²	p-value
A	0.2549	-1.0588	0.9764	0.9534	< 0.001	0.115	1.0392	0.9727	0.9462	< 0.001	0.1639	-1.1763	0.9623	0.9261	< 0.001
G	0.0608	1.1557	0.9371	0.8782	< 0.001	0.0275	2.4659	0.8364	0.6996	< 0.001	0.1162	6.6287	0.9021	0.8137	< 0.001
P	0.0364	0.443	0.9612	0.9238	< 0.001	0.0238	0.4431	0.9397	0.883	< 0.001	0.1185	2.088	0.9383	0.8803	< 0.001
R	0.1303	-0.2981	0.9539	0.9099	< 0.001	0.1039	-0.1822	0.9639	0.9292	< 0.001	0.0987	0.164	0.9419	0.8872	< 0.001
W	0.0189	0.4129	0.7859	0.6177	< 0.001	0.0232	0.3234	0.8154	0.6649	< 0.001	0.0116	0.3145	0.7857	0.6173	< 0.001
V	0.0716809	3.05006	0.827972	0.685538	< 0.001	0.152172	7.06874	0.830417	0.689592	< 0.001	0.0348546	2.5419	0.782342	0.612059	< 0.001
H	0.0135	1.0495	0.6113	0.3737	< 0.001	0.0169	1.1402	0.7232	0.5231	< 0.001	0.0126	1.6268	0.5102	0.2603	< 0.001
D	0.0094	3.7357	0.2815	0.0793	< 0.001	0.007	2.6965	0.3628	0.1316	< 0.001	0.0153	7.0147	0.2578	0.0665	< 0.001
T	0.012	3.7068	0.3718	0.1382	< 0.001	0.0337	4.7445	0.5966	0.356	< 0.001	0.0181	4.9897	0.4138	0.1713	< 0.001
Q***	0.0087	3.5658	0.127	0.0161	0.07943	0.0099	2.0761	0.2375	0.0564	< 0.001	0.0059	2.7649	0.1124	0.0126	0.1211
C	-0.0023	0.939	-0.1396	0.0195	0.05187	-0.0025	1.3918	-0.1142	0.013	0.1132	-0.0026	1.1149	-0.1381	0.0191	0.05619
E	-0.0211	8.4565	-0.2932	0.086	< 0.001	-0.0053	4.9624	-0.1437	0.0207	0.04672	-0.0171	6.5451	-0.277	0.0768	< 0.001
S	-0.0422	7.2902	-0.7831	0.6133	< 0.001	-0.0173	5.5095	-0.4763	0.2269	< 0.001	-0.0289	8.8344	-0.558	0.3113	< 0.001
L	0.043014	11.2351	0.634787	0.402954	< 0.001	0.0566219	8.71647	0.693428	0.480842	< 0.001	0.00706941	5.5615	0.235643	0.0555275	< 0.001
M**	-0.00278332	2.62958	-0.0874431	0.0076463	0.2268	0.000255731	1.98598	0.0104009	0.000108179	0.8929	-0.00503211	2.42481	-0.250883	0.062942	< 0.001
F	-0.055659	7.27031	-0.88499	0.783208	< 0.001	-0.047042	7.97207	-0.754805	0.569731	< 0.001	-0.0324306	4.55406	-0.851256	0.724637	< 0.001
Y	-0.0566005	6.01555	-0.918445	0.843542	< 0.001	-0.0619616	7.68602	-0.829648	0.688316	< 0.001	-0.0438184	4.7411	-0.907258	0.823117	< 0.001
K	-0.201626	15.9689	-0.955427	0.91284	< 0.001	-0.128332	10.5723	-0.957143	0.916123	< 0.001	-0.195714	15.6069	-0.956171	0.914263	< 0.001
N	-0.100112	8.2248	-0.948567	0.899779	< 0.001	-0.0548953	5.02618	-0.922882	0.85171	< 0.001	-0.181391	15.0854	-0.952672	0.907584	< 0.001
I	-0.177342	16.2073	-0.959083	0.919841	< 0.001	-0.252684	24.3623	-0.949181	0.900945	< 0.001	-0.0958208	8.57403	-0.934273	0.872865	< 0.001
** =Met best fits a polynomial regression of order 2; for alpha-helix y = -0.0016x² + 0.1532x - 0.7225 with a R² = 0.4722, beta-sheet
y = -0.0013x² + 0.1212x - 0.6137 with a R² = 0.4684, and random coil y = -0.0009x² + 0.0832x + 0.5283 with a R² = 0.4374.
*** =Gln best fits a polynomial regressionof order 3 , the data are for alpha-helix y = -5E-05x³ + 0.0054x² - 0.1224x + 3.8258 with a R²
of 0.2115 , beta-sheet y = -3E-05x³ + 0.0036x² - 0.0899x + 2.5725 with a R² = 0.2363, and random coil
y = -4E-05x³ + 0.0035x² - 0.0604x + 2.4027 with a R² = 0.2352.
