# Supplementary material for: The effect of the genomic GC content bias of prokaryotic organisms on the secondary structures of their proteins
Source: PLoS One. 2023 May 4;18(5):e0285201. doi: 10.1371/journal.pone.0285201 (PMC10159118; doi:10.1371/journal.pone.0285201)
Supplement: S6 Table — (XLSX) [file pone.0285201.s006.xlsx]

## Sheet: S6 Table
S6 Table. Lineal regression of the Conformational parameters from 192 proteomes with respect to their genomic GC
content. The data of m, b, R, R², and p-value for alpha-helices (from second to sixth column), beta-sheets (from seventh to
eleventh column), and random coils (from twelfth to the sixteenth column) are presented.
			Alpha-helix					Beta-sheet					Random coil
Amino acid	m	b	R	R²	p-value	m	b	R	R²	p-value	m	b	R	R²	p-value
Ala	0.000633	1.25517	0.321687	0.103482	<0.001	-0.004446	0.995464	-0.851272	0.724665	<0.001	0.001921	0.667831	0.610479	0.372684	<0.001
Gly	0.00207165	0.462679	0.674054	0.454348	<0.001	-0.00237318	0.649532	-0.751631	0.56495	<0.001	-0.00395144	1.90421	-0.738348	0.545158	<0.001
Pro	0.000145261	0.50801	0.0793639	0.00629863	0.2739	-0.000569466	0.40268	-0.335215	0.112369	<0.001	-0.00296887	1.981	-0.641675	0.411747	<0.001
Arg	0.0010427	1.05716	0.557723	0.311055	<0.001	0.000565891	0.869429	0.246603	0.0608129	<0.001	-0.00116798	0.977611	-0.594933	0.353945	<0.001
Trp	0.000407064	1.11081	0.137633	0.0189429	0.05688	0.00256806	1.10115	0.418007	0.174729	<0.001	-0.000733629	0.786596	-0.214586	0.046047	0.002811
Val	0.00143989	0.865844	0.629492	0.396261	<0.001	0.00139804	2.01057	0.251315	0.0631591	<0.001	-0.000865923	0.654076	-0.655028	0.429062	<0.001
His	0.000778091	0.832638	0.311643	0.0971216	<0.001	0.00137821	0.938613	0.399291	0.159434	<0.001	-0.00193082	1.24619	-0.525032	0.275659	<0.001
Asp	-0.000408476	0.800099	-0.244771	0.0599127	<0.001	-0.000275383	0.580271	-0.147401	0.021727	0.04143	-0.000947135	1.49024	-0.324759	0.105468	<0.001
Thr	-0.000602077	0.847263	-0.32172	0.103504	<0.001	0.00210885	1.11157	0.619919	0.384299	<0.001	-0.000633108	1.14929	-0.378512	0.143271	<0.001
Gln	0.000117989	1.17012	0.068091	0.00463639	0.349	0.00109561	0.704501	0.302684	0.0916175	<0.001	-0.000170423	0.907792	-0.0776077	0.00602296	0.2847
Cys	-0.000207305	0.863715	-0.0351634	0.00123646	0.6285	0.000922155	1.28658	0.120441	0.0145061	0.09612	-0.000219133	1.04265	-0.0279418	0.000780746	0.7006
Glu	-3.28923e-05	1.17958	-0.0140701	0.000197967	0.8456	0.0013346	0.68483	0.474678	0.225319	<0.001	-0.000117309	0.90861	-0.0537288	0.00288679	0.4592
Ser	-0.00259849	0.996915	-0.802968	0.644758	<0.001	0.00110832	0.726023	0.37392	0.139816	<0.001	0.00162858	1.16348	0.623974	0.389344	<0.001
Leu	0.000973725	1.26602	0.504192	0.25421	<0.001	0.00275007	0.994426	0.733719	0.538344	<0.001	-0.000762453	0.619231	-0.600581	0.360698	<0.001
Met**	0.00027178	1.07093	0.100146	0.0100292	0.1671	0.00137898	0.803859	0.475506	0.226106	<0.001	-0.000821028	0.998486	-0.22881	0.052354	0.00141
Phe	-0.00101887	1.14814	-0.559355	0.312878	<0.001	0.0043306	1.17319	0.744347	0.554052	<0.001	0.000332652	0.703434	0.197647	0.0390644	0.005982
Tyr	-0.000859491	1.04298	-0.519927	0.270324	<0.001	0.00473192	1.22606	0.732475	0.732475	<0.001	-0.000292935	0.816568	-0.171011	0.0292448	0.01778
Lys	-0.000690524	1.08618	-0.314347	0.0988138	<0.001	0.00248765	0.643482	0.678308	0.460102	<0.001	-0.000349953	1.05908	-0.158227	0.0250359	0.02847
Asn	-0.00104866	0.825891	-0.435175	0.189377	<0.001	0.00279611	0.431241	0.74564	0.555979	<0.001	-0.00155752	1.52425	-0.549332	0.301766	<0.001
Ile	0.000104734	1.08924	0.0640166	0.00409812	0.3775	0.00458373	1.54382	0.793631	0.62985	<0.001	-0.000483302	0.584511	-0.337892	0.114171	<0.001
** =Met best fits a polynomial regression of order 2; for alpha-helix y = -0.0001x² + 0.0109x + 0.8428 with a R² = 0.3061, beta-sheet
y = -6E-05x² + 0.007x + 0.6833 with a R² = 0.2985, and random coil y = 0.0001x² - 0.0152x + 1.3077 with a R² = 0.3633.
