# Supplementary material for: The effect of the genomic GC content bias of prokaryotic organisms on the secondary structures of their proteins
Source: PLoS One. 2023 May 4;18(5):e0285201. doi: 10.1371/journal.pone.0285201 (PMC10159118; doi:10.1371/journal.pone.0285201)
Supplement: S7 Table — (XLSX) [file pone.0285201.s007.xlsx]

## Sheet: S7 Table
S7 Table. Linear regression of the secondary structures of 192 proteomes with respect to their genomic GC content.
Secondary structure	m	b	R	R²	p-value
Alpha-helix	-0.0626207	47.9061	-0.360177	0.129727	< 0.001
Beta-sheet	-0.0222493	17.6894	-0.2745	0.0753502	< 0.001
Random coil	0.08487	34.4046	0.590019	0.348122	< 0.001
