# Supplementary material for: The effect of the genomic GC content bias of prokaryotic organisms on the secondary structures of their proteins
Source: PLoS One. 2023 May 4;18(5):e0285201. doi: 10.1371/journal.pone.0285201 (PMC10159118; doi:10.1371/journal.pone.0285201)
Supplement: S8 Table — (XLSX) [file pone.0285201.s008.xlsx]

## Sheet: S8 Table
S8 Table. Linear regression of the protein secondary structures in COG0002 and COG3238 with respect to GC content of their genes.
			COG0002					COG3228
Estructura secundaria	m	b	R	R²	p-value	m	b	R	R²	p-value
Alfa hélice	-0.00638463	33.2253	-0.0667769	0.00445916	0.07579	-0.132087	61.0441	-0.525057	0.275685	<0.001
Beta plegada	0.00451856	20.7689	0.0807203	0.00651576	0.03175	0.00622944	9.93181	0.0704598	0.00496458	0.278
Lazo azaroso	0.00188917	45.9894	0.0178804	0.000319708	0.6348	0.125843	29.0108	0.495789	0.245807	<0.001
